# Supplementary material for: Selina-1,3,7(11)-trien-8-one and Oxidoselina-1,3,7(11)-trien-8-one from Eugenia uniflora Leaf Essential Oil and Their Cytotoxic Effects on Human Cell Lines
Source: Molecules. 2021 Jan 31;26(3):740. doi: 10.3390/molecules26030740 (PMC7867026; doi:10.3390/molecules26030740)
Supplement: Supplementary file 1 [file molecules-26-00740-s001.zip]

Archive with 12 entries (11 files):
- molecules-1062995-supplementary/
- molecules-1062995-supplementary/S1.tif
- molecules-1062995-supplementary/S10.tif
- molecules-1062995-supplementary/S11.tif
- molecules-1062995-supplementary/S2.tif
- molecules-1062995-supplementary/S3.tif
- molecules-1062995-supplementary/S4.tif
- molecules-1062995-supplementary/S5.tif
- molecules-1062995-supplementary/S6.tif
- molecules-1062995-supplementary/S7.tif
- molecules-1062995-supplementary/S8.tif
- molecules-1062995-supplementary/S9.tif
